# Supplementary material for: One Pot Synthesis of Copper Oxide Nanoparticles for Efficient Antibacterial Activity
Source: Materials (Basel). 2022 Dec 26;16(1):217. doi: 10.3390/ma16010217 (PMC9822411; doi:10.3390/ma16010217)
Supplement: Supplementary file 1 [file materials-16-00217-s001.zip]

Archive with 1 entries (1 files):
- materials-2087942-supplementary.pdf
